# Supplementary material for: Construction of a risk screening and visualization system for pulmonary nodule in physical examination population based on feature self-recognition machine learning model
Source: Front Med (Lausanne). 2025 Mar 4;11:1424750. doi: 10.3389/fmed.2024.1424750 (PMC11913613; doi:10.3389/fmed.2024.1424750)
Supplement: Supplementary file 1 [file Table_1.XLSX]

## Sheet: Sheet1
key	Name	Test Function	Range	n	C	f(x*)
F1	Sphere		[-100,100]	30	U	0
F2	Schwefel’s problem 2.22		[-100,10]	30	U	0
F3	Schwefel’s problem 1.2		[-100,100]	30	U	0
F4	Schwefel’s problem 2.21		[-100,100]	30	U	0
F5	Rosenbrock		[-30,30]	30	U	0
F6	Step		[-100,100]	30	U	0
F7	Noise		[-128,128]	30	M	0
F8	Generalized Schwefel’s problem		[-500,500]	30	M	-12569.5
F9	Rastrigin		[-5.12,5.12]	30	M	0
F10	Ackley		[-32,32]	30	M	0
F11	Griewan		[-600,600]	30	M	0
F12	Generalized Penalized Function 1		[-50,50]	30	M	0
F13	Generalized Penalized Function 2		[-50,50]	2	M	0
F14	Shekel’s Foxholes function		[-65,65]	4	M	1
F15	Kowalik’s function		[-5,5]	2	M	0.0003
F16	Six-hump camel back		[-5,5]	2	M	-1.0316
F17	Branin		[-5,5]	2	M	0.398
F18	Goldstein-Price function		[-2,2]	2	M	3
F19	Hartman 1		[1,3]	3	M	-3.86
F20	Hartman 2		[0,1]	6	M	-3.32
F21	Shekel 1		[0,10]	4	M	-10.1532
F22	Shekel 2		[0,10]	4	M	-10.4028
F23	Shekel 3		[0,10]	4	M	-10.5363

## Sheet: 中文
编号	名称	函数表达	搜索空间 边界范围	函数 维度	功能 类别	最佳解
F1	Sphere		[-100,100]	30	U	0
F2	Schwefel’s problem 2.22		[-100,10]	30	U	0
F3	Schwefel’s problem 1.2		[-100,100]	30	U	0
F4	Schwefel’s problem 2.21		[-100,100]	30	U	0
F5	Rosenbrock		[-30,30]	30	U	0
F6	Step		[-100,100]	30	U	0
F7	Noise		[-128,128]	30	M	0
F8	Generalized Schwefel’s problem		[-500,500]	30	M	-12569.5
F9	Rastrigin		[-5.12,5.12]	30	M	0
F10	Ackley		[-32,32]	30	M	0
F11	Griewan		[-600,600]	30	M	0
F12	Generalized Penalized Function 1		[-50,50]	30	M	0
F13	Generalized Penalized Function 2		[-50,50]	30	M	0
F14	Shekel’s Foxholes function		[-65,65]	2	M	1
F15	Kowalik’s function		[-5,5]	4	M	0.0003
F16	Six-hump camel back		[-5,5]	2	M	-1.0316
F17	Branin		[-5,5]	2	M	0.398
F18	Goldstein-Price function		[-2,2]	2	M	3
F19	Hartman 1		[1,3]	3	M	-3.86
F20	Hartman 2		[0,1]	6	M	-3.32
F21	Shekel 1		[0,10]	4	M	-10.1532
F22	Shekel 2		[0,10]	4	M	-10.4028
F23	Shekel 3		[0,10]	4	M	-10.5363
